# Supplementary material for: Gains vs losses in pay-for-performance: Stated preference evidence from a U.S. survey
Source: PLoS One. 2025 Feb 10;20(2):e0318704. doi: 10.1371/journal.pone.0318704 (PMC11809869; doi:10.1371/journal.pone.0318704)
Supplement: S3 File — (XLSX) [file pone.0318704.s003.xlsx]

## Sheet: Codebook
Master Codebook for P01 National Survey
Variable Name	Label	Type	Values	Frequency Category	Freq	%	Cumulative freq	Cumulative %
UUID	uuid: Participant identifier	Char 16	**OTHER**	Blank, Text, or Value supplied	2528	100	2528	100
					2528	100	2528	100
X02	X02: What is your medical training?	Num 8	1	Physician (MD, DO)	1223	48.38	1223	48.38
			2	Physician assistant (PA)	198	7.83	1421	56.21
			3	Advanced practice nurse (nurse practitioner/NP, advanced practice nurse/APN, clinical nurse specialist/CNS)	405	16.02	1826	72.23
			4	Registered nurse (RN)	543	21.48	2369	93.71
			5	Licensed practical or vocational nurse (LPN, LVN)	64	2.53	2433	96.24
			6	Certified nursing assistant (CNA)	11	0.44	2444	96.68
			7	Medical assistant (MA)	84	3.32	2528	100
					2528	100	14244	563.45
X09X1	X09x1: What is your primary specialty?	Num 8	.	SAS missing (.)	1305	51.62	1305	51.62
			1	Pediatrics	666	26.34	1971	77.97
			2	Family medicine	521	20.61	2492	98.58
			3	General practice	36	1.42	2528	100
					2528	100	8296	328.16
X09X2R1	X09x2r1: Pediatrics - What is the specialty of your clinic or practice?If you work at multiple clinics or practices, answer about the one where you spend the most time on primary care for children ages 9-12.	Num 8	.	SAS missing (.)	1223	48.38	1223	48.38
			0	NO TO: Pediatrics	718	28.4	1941	76.78
			1	Pediatrics	587	23.22	2528	100
					2528	100	5692	225.16
X09X2R2	X09x2r2: Family medicine - What is the specialty of your clinic or practice?If you work at multiple clinics or practices, answer about the one where you spend the most time on primary care for children ages 9-12.	Num 8	.	SAS missing (.)	1223	48.38	1223	48.38
			0	NO TO: Family medicine	593	23.46	1816	71.84
			1	Family medicine	712	28.16	2528	100
					2528	100	5567	220.21
X09X2R3	X09x2r3: General practice - What is the specialty of your clinic or practice?If you work at multiple clinics or practices, answer about the one where you spend the most time on primary care for children ages 9-12.	Num 8	.	SAS missing (.)	1223	48.38	1223	48.38
			0	NO TO: General practice	1054	41.69	2277	90.07
			1	General practice	251	9.93	2528	100
					2528	100	6028	238.45
X09X2R4	X09x2r4: Internal medicine - What is the specialty of your clinic or practice?If you work at multiple clinics or practices, answer about the one where you spend the most time on primary care for children ages 9-12.	Num 8	.	SAS missing (.)	1223	48.38	1223	48.38
			0	NO TO: Internal medicine	1222	48.34	2445	96.72
			1	Internal medicine	83	3.28	2528	100
					2528	100	6196	245.09
X09X2R5	X09x2r5: Other - What is the specialty of your clinic or practice?If you work at multiple clinics or practices, answer about the one where you spend the most time on primary care for children ages 9-12.	Num 8	.	SAS missing (.)	1223	48.38	1223	48.38
			0	NO TO: Other	1280	50.63	2503	99.01
			1	Other	25	0.99	2528	100
					2528	100	6254	247.39
HIDRURAL	hidRural: HIDDEN: Rural	Num 8	.	SAS missing (.)	1	0.04	1	0.04
			1	Rural	232	9.18	233	9.22
			2	Non-Rural	2295	90.78	2528	100
					2528	100	2762	109.26
F02R99	F02r99: None of these - In the past year, have financial incentives been used at your clinic for...	Num 8	0	NO TO: None of these	755	29.87	755	29.87
			1	None of these	1773	70.13	2528	100
					2528	100	3283	129.87
F07B	F07b: Imagine you get an annual bonus for reaching a target HPV vaccination rate among your patients. What is the smallest bonus that would motivate you to try to increase your HPV vaccination rate?	Num 8	.	SAS missing (.)	1265	50.04	1265	50.04
			0 to 99999	Range	1263	49.96	2528	100
					2528	100	3793	150.04
F07C	F07c: Imagine your pay is lowered if you do not reach an annual target HPV vaccination rate among your patients. What is the smallest penalty that would motivate you to try to increase your HPV vaccination rate?	Num 8	.	SAS missing (.)	1263	49.96	1263	49.96
			0 to 99999	Range	1265	50.04	2528	100
					2528	100	3791	149.96
Z03	Z03: Which of the following best describes your clinic?	Num 8	1	Solo practice	275	10.88	275	10.88
			2	Group practice	1259	49.8	1534	60.68
			3	Hospital or academic institution	512	20.25	2046	80.93
			4	Federally qualified health center or community health center	273	10.8	2319	91.73
			5	State or local department of public health	37	1.46	2356	93.2
			6	Local, community or non-profit organization	116	4.59	2472	97.78
			7	Other	56	2.22	2528	100
					2528	100	13530	535.21
Z02	Z02: Is your clinic part of a healthcare system or network?	Num 8	0	No	963	38.09	963	38.09
			1	Yes, a system of 1-4 clinics	423	16.73	1386	54.83
			2	Yes, a system of 5 or more clinics	1142	45.17	2528	100
					2528	100	4877	192.92
Z05	Z05: How many providers work in your clinic? Count physicians, physician assistants, and advanced practice nurses. Include yourself if you are a physician, physician assistant, or advanced practice nurse.	Num 8	1	1 provider	169	6.69	169	6.69
			2	2-5 providers	986	39	1155	45.69
			3	6-10 providers	662	26.19	1817	71.88
			4	11 or more	711	28.13	2528	100
					2528	100	5669	224.25
Z14	Z14: What percent of children in your clinic receive vaccines through the Vaccines for Children program?	Num 8	0	0	207	8.19	207	8.19
			1	1-9%	150	5.93	357	14.12
			2	10-24%	326	12.9	683	27.02
			3	25-49%	443	17.52	1126	44.54
			4	50-74%	432	17.09	1558	61.63
			5	75-100%	318	12.58	1876	74.21
			88	Not sure	652	z05	2528	100
					2528	100	8335	329.71
Z12	Z12: About how many children ages 9-12 do you see in a typical week?	Num 8	1	0 children	33	1.31	33	1.31
			2	1-9 children	698	27.61	731	28.92
			3	10-24 children	1000	39.56	1731	68.47
			4	25-49 children	506	20.02	2237	88.49
			5	50 or more children	291	11.51	2528	100
					2528	100	7260	287.18
X03	X03: How many years have you been a [pipe: hidX03]? Count years only after residency, fellowship, or initial required training.	Num 8	.	SAS missing (.)	0	0	0	0
			0 to 53	Range	2528	100	2528	100
					2528	100	2528	100
X04	X04: Select the option that best describes your gender.	Num 8	1	Woman	1811	71.64	1811	71.64
			2	Man	637	25.2	2448	96.84
			3	Nonbinary	8	0.32	2456	97.15
			4	Another gender	2	0.08	2458	97.23
			5	Prefer not to say	70	2.77	2528	100
					2528	100	11701	462.86
X05R1	X05r1: White - What is your race or ethnicity?	Num 8	0	NO TO: White	781	30.89	781	30.89
			1	White	1747	69.11	2528	100
					2528	100	3309	130.89
X05R2	X05r2: Hispanic, Latino, or Spanish - What is your race or ethnicity?	Num 8	0	NO TO: Hispanic, Latino, or Spanish	2373	93.87	2373	93.87
			1	Hispanic, Latino, or Spanish	155	6.13	2528	100
					2528	100	4901	193.87
X05R3	X05r3: Black or African American - What is your race or ethnicity?	Num 8	0	NO TO: Black or African American	2399	94.9	2399	94.9
			1	Black or African American	129	5.1	2528	100
					2528	100	4927	194.9
X05R4	X05r4: Asian - What is your race or ethnicity?	Num 8	0	NO TO: Asian	2143	84.77	2143	84.77
			1	Asian	385	15.23	2528	100
					2528	100	4671	184.77
X05R5	X05r5: American Indian or Alaska Native - What is your race or ethnicity?	Num 8	0	NO TO: American Indian or Alaska Native	2510	99.29	2510	99.29
			1	American Indian or Alaska Native	18	0.71	2528	100
					2528	100	5038	199.29
X05R6	X05r6: Middle Eastern or North African - What is your race or ethnicity?	Num 8	0	NO TO: Middle Eastern or North African	2502	98.97	2502	98.97
			1	Middle Eastern or North African	26	1.03	2528	100
					2528	100	5030	198.97
X05R7	X05r7: Native Hawaiian or Other Pacific Islander - What is your race or ethnicity?	Num 8	0	NO TO: Native Hawaiian or Other Pacific Islander	2519	99.64	2519	99.64
			1	Native Hawaiian or Other Pacific Islander	9	0.36	2528	100
					2528	100	5047	199.64
X05R8	X05r8: Some other race or ethnicity (please specify:) - What is your race or ethnicity?	Num 8	0	NO TO: Some other race or ethnicity (please specify:)	2510	99.29	2510	99.29
			1	Some other race or ethnicity (please specify:)	18	0.71	2528	100
					2528	100	5038	199.29
X05R9	X05r9: Prefer not to say - What is your race or ethnicity?	Num 8	0	NO TO: Prefer not to say	2384	94.3	2384	94.3
			1	Prefer not to say	144	5.7	2528	100
					2528	100	4912	194.3
